# Supplementary material for: Genomic Epidemiology of Vancomycin-Resistant Enterococcus faecium Isolates with Full and Truncated vanA Operons from Russian Hospitals
Source: Antibiotics (Basel). 2025 Aug 25;14(9):858. doi: 10.3390/antibiotics14090858 (PMC12466474; doi:10.3390/antibiotics14090858)
Supplement: Supplementary file 1 [file antibiotics-14-00858-s001.zip]

Archive with 2 entries (2 files):
- tableS2.xlsx
- tableS1.xlsx
