# Supplementary material for: Genomic Epidemiology of Vancomycin-Resistant Enterococcus faecium Isolates with Full and Truncated vanA Operons from Russian Hospitals
Source: Antibiotics (Basel). 2025 Aug 25;14(9):858. doi: 10.3390/antibiotics14090858 (PMC12466474; doi:10.3390/antibiotics14090858)
Supplement: Supplementary file 1 [file antibiotics-14-00858-s001.zip › tableS1.xlsx]

## Sheet: efaecium_cgmlst_all
Table S1. cgMLST profiles for E. faecium isolates under study and reference isolates
#Strain	ST(Hom)	ST(Bez)	EFAU004_00001	EFAU004_00002	EFAU004_00004	EFAU004_00005	EFAU004_00006	EFAU004_00007	EFAU004_00008	EFAU004_00009	EFAU004_00010	EFAU004_00015	EFAU004_00016	EFAU004_00017	EFAU004_00018	EFAU004_00022	EFAU004_00023	EFAU004_00024	EFAU004_00025	EFAU004_00073	EFAU004_00074	EFAU004_00075	EFAU004_00076	EFAU004_00077	EFAU004_00078	EFAU004_00079	EFAU004_00080	EFAU004_00081	EFAU004_00083	EFAU004_00084	EFAU004_00085	EFAU004_00086	EFAU004_00087	EFAU004_00088	EFAU004_00089	EFAU004_00090	EFAU004_00091	EFAU004_00092	EFAU004_00093	EFAU004_00094	EFAU004_00096	EFAU004_00097	EFAU004_00098	EFAU004_00099	EFAU004_00100	EFAU004_00101	EFAU004_00102	EFAU004_00104	EFAU004_00105
6138_A22	ST80	ST144	1	1	3	1	6	1	1	1	N	1	1	1	1	1	1	1	8	3	1	1	1	1	1	1	1	1	1	1	1	1	1	1	1	1	1	1	1+	1	1	1	1	1	1	1	1	1	1
6425_E8172	ST80	ST144	1	1	3	1	6	1	1	1	N	1	1	1	1	1	1	1	8	3	1	1	1	1	1	1	1	1	1	1	1	1	1	1	1	1	1	1	1+	1	1	1	1	1	1	1	1	1	1
6926_ZY11_st145	ST78	ST145	1	1	3	1	3	1	1	1	1	1	1	1	1	1	1	1	1	2	1	1	1	1	1	1	1	1	1	1	1	1	1	1	1	1	1	1	1	1	1	55	1	1	1	1	1	1	1
7009_VRE_41	ST80	ST144	1	1	3	1	3	1	1	1	1	1	1	1	1	1	1	1	1	2	1	1	1	1	1	1	1	1	1	1	1	1	1	1	1	1	1	1	1+	1	1	1	1	1	1	1	1	1	1
7227_NIZ171	ST80	ST144	1	1	3	1	3	1	1	1	1	1	1	1	1	1	1	1	1	2	1	1	1	1	1	1	1	1	1	1	1	1	1	1	1	1	1	1	1	1	1	1	1	1	1	1	1	1	1
7265_18_276	ST80	ST144	1	1	3	1	6	1	1	1	N	1	1	1	1	1	1	1	8	3	1	1	1	1	1	1	1	1	1	1	1	1	1	1	1	1	1	1	1+	1	1	1	1	1	1	1	1	1	1
7301_PF6	ST80	ST144	1	1	3	1	6	1	1	1	N	1	1	1	1	1	1	1	8	3	1	1	1	1	1	1	1	1	1	1	1	1	1	1	1	1	1	1	1+	1	1	1	1	1	1	1	1	1	1
7486_SCPM_O_B_8940	ST80	ST909	2	2	2	2	2	1	1	1	1	2	1	1	1	1	1	1	1	2	1	1	1	1	1	1	1	1	1	1	1	1	1	1	6	1	1	1	1	1	5	1	1	1	1	1	1	1	1
7487_SCPM_O_B_8941	ST80	ST909	2	2	2	2	2	1	1	1	1	2	1	1	1	1	1	1	1	2	1	1	1	1	1	1	1	1	1	1	1	1	1	1	6	1	1	1	1	1	5	1	1	1	1	1	1	1	1
7488_SCPM_O_B_8942	ST80	ST909	2	2	2	2	2	1	1	1	1	2	1	1	1	1	1	1	1	2	1	1	1	1	1	1	1	1	1	1	1	1	1	1	6	1	1	1	1	1	5	1	1	1	1	1	1	1	1
7489_SCPM_O_B_8944	ST80	ST909	2	2	2	2	2	1	1	1	1	2	1	1	1	1	1	1	1	2	1	1	1	1	1	1	1	1	1	1	1	1	1	1	6	1	1	1	1	1	5	1	1	1	1	1	1	1	1
7492_SCPM_O_B_8952	ST80	ST909	2	2	2	2	2	1	1	1	1	2	1	1	1	1	1	1	1	2	1	1	1	1	1	1	1	1	1	1	1	1	1	1	6	1	1	1	1	1	5	1	1	1	1	1	1	1	1
CriePir269	ST552	ST1070	4	2	20	2	30	1	1	1	1	2	1	17	12	12	17	11	4	19	10	13	16	16	1	9	12	14	41	16	11	13	3	13	5	1	8	11	1+	1	5	1	7	1	1	1	1	1	1
CriePir271	ST80	ST144	1	1	1	2	2	1	1	1	1	2	1	1	1	1	1	1	N	1	1	1	1	1	1	1	1	1	1	1	1	1	1	1	1	1	1	173	1+	1	1	1	1	1	1	1	1	1	1
CriePir272	ST80	ST144	1	1	1	2	2	1	1	1	1	2	1	1	1	1	N	1	N	1	1	1	1	1	1	1	1	1	1	1	1	1	1	1	1	1	1	173	1+	1	1	1	1	1	1	1	1	1	1
CriePir273	ST80	ST144	1	1	1	2	2	1	1	1	1	2	1	1	1	1	1	1	N	1	1	1	1	1	1	1	1	1	1	1	1	1	1	1	1	1	1	173	1+	1	1	1	1	1	1	1	1	1	1
CriePir337	ST80	ST909	2	2	2	2	2	1	1	1	1	2	1	1	1	1	1	1	1	2	1	1	1	1	1	1	1	1	1	1	1	1	1	1	6	1	1	1	1	1	5	1	1	1	1	1	1	1	1
CriePir1877	ST18	ST1523	1	1	1	2	2	1	1	1	1	2	1	1	1	1	1	1	1	1	1	1	1	1	1	1	1	1	1	1	1	1	1	1	1	1	1	1	1+	1	1	1	1	1	1	1	1	1	1
CriePir1878	ST80	ST144	1	1	3	1	3	1	1	1	1	1	1	1	1	1	1	1	1	2	1	1	1	1	1	1	1	1	1	1	1	1	1	1	1	1	N	1	1	1	1	1	1	1	1	1	1	1	1
CriePir1879	ST80	ST144	1	1	3	1	3	1	1	1	1	1	1	1	1	1	1	1	1	2	1	1	1	1	1	1	1	1	1	1	1	1	1	1	1	1	N	1	1	1	1	1	1	1	1	1	1	1	1
CriePt972	ST80	ST145	1	1	3	1	3	1	1	1	1-	1	1	1	1	1	1	1	1	2	1	1	1	1	1	1	1	1	1	1	1	1	1	1	1	1	1	1	1	1	1	1	1	1	1	N	1	1	1
CriePt1087	ST80	ST145	1	1	3	1	3	1	1	1	1	1	1	1	1	1	1	1	1	2	1	1	1	1	1	1	1	1	1	1	1	1	1	1	1	1	1	1	1	1	1	1	1	1	1	1	1	1	1
GCA_030581775	ST192	ST610	1	1	1	40	2	1	1	1	1	2	1	1	1	1	1	1	1	1	1	1	1	1	1	1	1	1	1	1	1	1	1	N	1	1	1	1	1	1	1	1	1	1	1	1	1	1	1
GCA_030581795	ST80	ST102	1	1	3	1	3	1	1	1	1	1	1	1	1	1	1	1	1	2	1	1	1	1	1	1	1	1	1	272	1	1	1	1	1	1	1	1	1	1	1	1	1	1	1	1	1	1	1
GCA_030584225	-	ST1370	1	1	1	40	2	1	1	1	1	2	1	1	1	1	1	1	1	1	1	1	1	1	1	1	1	1	1	1	1	1	1	1	1	1	1	1	1+	1	1	1	1	1	1	1	1	1	1
GCA_030584345	ST975	UNKN	2	2	2	2	30	1	1	1	1	2	1	17	12	12	21	11	4	21	10	2	16	1	1	9	15	17	13	18	11	13	3	1	5	1	8	11	1	1	5	1	1	1	1	1	1	1	1
GCA_030584525	ST80	ST1147	319	1	3	1	3	1	1	1	1	1	1	1	1	1	1	1	1	2	1	1	1	1	1	1	1	1	1	1	1	183	1	1	1	1	1	1	1	1	1	1	1	1	1	1	1	1	1
GCA_030656755	ST17	ST4	1	1	1	40	2	1	1	1	1	2	1	1	1	1	1	1	1	1	1	1	1	1	1	1	1	1	1	1	1	1	1	1	1	1	1	1	1+	1	1	1	1	1	1	1	1	1	1
GCA_030656895	ST1421	ST4	1	1	1	40	2	1	1	1	1	2	1	1	1	1	1	1	1	1	1	1	N	1	1	1	1	1	1	1	1	1	1	1	1	1	1	1	1+	1	1	1	1	1	1	1	1	1	1
GCA_030656915	ST1421	UNKN	1	1	3	1	3	1	1	1	1	1	1	1	1	1	1	1	1	1	1	1	273	1	1	1	1	1	1	1	1	1	1	1	1	1	1	1	1+	1	1	1	1	1	1	1	1	1	1
GCA_030656955	ST1421	ST4	1	1	328	40	2	1	1	1	1	2	1	1	1	1	1	1	1	1	1	1	1	1	1	1	1	1	1	1	1	1	1	1	1	1	1	1	1+	1	1	1	1	1	1	1	1	1	1
GCA_030656975	ST80	UNKN	1	1	3	1	3	1	1	1	1	1	1	1	1	1	1	1	1	1	1	1	1	1	1	1	1	1	1	1	1	1	1	1	1	1	1	1	1+	1	1	1	1	1	1	1	1	1	1
GCA_030657235	ST17	UNKN	319	1	1	2	2	1	1	1	1	2	1	1	1	1	1	1	1	1	1	1	1	1	1	1	1	1	1	1	1	1	1	1	1	1	1	1	1+	1	1	1	1	1	1	1	1	1	1
GCA_030665105	ST17	ST103	1	1	1	2	2	1	1	1	1	2	1	1	1	1	1	1	1	1	1	1	1	1	1	1	1	1	1	1	1	1	1	1	1	1	1	1	1+	1	1	1	1	1	1	1	1	1	1
GCA_030665165	ST17	UNKN	1	1	1	2	2	1	1	1	1	2	1	1	1	1	1	1	1	1	1	1	1	1	1	1	1	1	1	1	1	1	1	1	1	1	1	1	1+	1	1	1	1	1	1	1	1	1	1
GCA_030665265	ST787	UNKN	1	1	1	2	2	1	1	1	1	2	1	1	1	1	1	1	1	1	1	1	1	1	1	1	1	1	1	1	1	1	1	1	1	1	1	1	1	1	1	1	1	1	1	1	1	1	1
GCA_030665285	ST17	UNKN	319	1	1	2	2	1	1	1	1	2	1	1	1	1	1	1	1	1	1	1	1	1	1	1	1	1	1	1	1	1	1	1	1	1	1	1	1+	1	1	1	1	1	1	1	1	1	1
GCA_030665305	ST1421	ST4	1	1	1	2	2	1	1	1	1	2	1	1	1	1	1	1	1	1	1	1	1	1	199	1	1	1	1	1	1	1	1	1	1	1	1	1	1+	1	1	1	1	1	1	1	1	1	1
GCA_030685715	ST1421	ST4	319	1	1	2	2	1	1	1	1	2	1	1	1	1	1	1	1	1	1	1	1	1	1	1	1	1	1	1	1	1	1	1	1	1	1	1	1+	1	1	1	1	1	1	1	1	1	1
GCA_030685835	ST192	ST610	1	1	3	1	3	1	1	1	1	1	1	1	1	1	460	1	1	2	1	1	1	1	1	1	1	1	1	1	1	1	1	1	1	1	1	1	1	1	1	1	1	1	1	1	1	1	1
GCA_030685895	ST1421	UNKN	1	1	3	1	3	1	1	1	1	1	1	1	1	1	1	1	1	2	1	1	1	1	1	1	1	1	1	1	1	1	1	1	1	1	1	1	1+	1	1	1	1	1	1	1	1	1	1
GCA_032654855	ST80	UNKN	1	1	3	1	530	1	1	1	1	1	1	1	1	1	1	1	1	2	1	1	1	1	1	1	1	1	1	1	96	1	1	1	1	1	1	1	1	1	1	1	1	1	1	1	1	1	1
MLST:
https://pubmlst.org/bigsdb?db=pubmlst_efaecium_seqdef
cgMLST
https://www.cgmlst.org/ncs/schema/Efaecium4420/
[truncated: 1,378 more columns]
